# Supplementary material for: Data on the conservation potential of fish and coral populations in aquariums
Source: Data Brief. 2018 Dec 29;22:987–91. doi: 10.1016/j.dib.2018.12.083 (PMC6355966; doi:10.1016/j.dib.2018.12.083)
Supplement: Supplementary file 2 [file mmc2.zip]

Archive with 2 entries (2 files):
- Table4_data_V3.csv
- Table4_metadata_V3.csv
